# Supplementary material for: An Ultrasonic Tomography System for the Inspection of Columns in Architectural Heritage
Source: Sensors (Basel). 2022 Sep 2;22(17):6646. doi: 10.3390/s22176646 (PMC9460912; doi:10.3390/s22176646)
Supplement: Supplementary file 1 [file sensors-22-06646-s001.zip]

Archive with 1 entries (1 files):
- sensors-1856126-supplementary.mp4
